# Supplementary material for: Kin discrimination promotes horizontal gene transfer between unrelated strains in Bacillus subtilis
Source: Nat Commun. 2021 Jun 8;12:3457. doi: 10.1038/s41467-021-23685-w (PMC8187645; doi:10.1038/s41467-021-23685-w)
Supplement: Supplementary file 4 — Source Data [file 41467_2021_23685_MOESM4_ESM.xlsx]

## Sheet: Fig.1b
	PS-216Sp : PS-216Cm		PS-13Sp : PS-13Cm		PS-196Sp : PS-196Cm		PS-216Sp : PS-13Cm		PS-216Sp : PS-18 Cm		PS-216Sp : PS-68 Cm		PS-216Sp : PS-196Cm		PS-216Sp : PS-218Cm		PS-196Cm : PS-13Sp
	Average	SD	Average	SD	Average	SD	Average	SD	Average	SD	Average	SD	Average	SD	Average	SD	Average	SD
bio.replicate1	7.47253e-06	3.70323e-06	3.89564e-06	2.03776e-06	3.94215e-07	1.84991e-07	3.64397e-06	2.33703e-06	1.09067e-06	5.51257e-07	3.05102e-06	1.39936e-06	8.75907e-05	5.43776e-05	3.30869e-05	1.39539e-05	1.57207e-05	5.33096e-06
bio.replicate2	1.13361e-06	6.76238e-07	1.54014e-06	6.83959e-07	1.33152e-06	5.07652e-07	7.24838e-07	2.94673e-07	2.00001e-06	2.00001e-06	7.09123e-06	4.31652e-06	9.88285e-05	2.70787e-05	5.60947e-05	3.114e-05	2.22711e-05	1.25696e-05
bio.replicate3	6.39958e-06	1.64255e-06	4.45685e-06	8.28071e-07	1.06227e-06	9.71216e-07	2.86595e-06	6.0431e-07	6.44868e-06	4.23232e-06	2.64287e-06	1.29166e-06	9.97894e-05	3.75532e-05	4.25886e-05	2.02893e-05	2.1934e-05	8.86098e-06
p-values (t-test)
PS-216 (Sp) in PS-196 (Cm)	2.05336e-05	PS-216 (Sp) in PS-218 (Cm)	0.00500884
PS-216 (Sp) in PS-13 (Cm)		PS-216 (Sp) : PS-216 (Cm)
PS-216 (Sp) in PS-196 (Cm)	2.67188e-05	PS-216 (Sp) in PS-218 (Cm)	0.00299932
PS-216 (Sp) in PS-18 (Cm)		PS-196 (Sp) : PS-196 (Cm)
PS-216 (Sp) in PS-196 (Cm)	2.58149e-05	PS-216 (Sp) in PS-218 (Cm)	0.00380692
PS-216 (Sp) in PS-68 (Cm)		PS-13 (Sp) : PS-13 (Cm)
PS-216 (Sp) in PS-196 (Cm)	3.25093e-05	PS-13 (Sp) : PS-196 (Cm)	0.00158314
PS-216 (Sp) : PS-216 (Cm)		PS-13 (Sp) : PS-216 (Cm)
PS-216 (Sp) in PS-196 (Cm)	1.76872e-05	PS-13 (Sp) : PS-196 (Cm)	0.00338725
PS-196 (Sp) : PS-196 (Cm)		PS-18 (Sp) : PS-216 (Cm)
PS-216 (Sp) in PS-196 (Cm)	2.14266e-05	PS-13 (Sp) : PS-196 (Cm)	0.0016822
PS-13 (Sp) : PS-13 (Cm)		PS-68 (Sp) : PS-216 (Cm)
PS-216 (Sp) in PS-13 (Cm)	0.00351154	PS-13 (Sp) : PS-196 (Cm)	0.00662888
PS-216 (Sp) in PS-218 (Cm)		PS-216 (Sp) : PS-216 (Cm)
PS-216 (Sp) in PS-218 (Cm)	0.00406738	PS-13 (Sp) : PS-196 (Cm)	0.000892997
PS-216 (Sp) in PS-18 (Cm)		PS-196 (Sp) : PS-196 (Cm)
PS-216 (Sp) in PS-218 (Cm)	0.00436263	PS-13 (Sp) : PS-196 (Cm)	0.00194983
PS-216 (Sp) in PS-68 (Cm)		PS-13 (Sp) : PS-13 (Cm)

## Sheet: Fig.2
		PS-216 Sp (216:216)		PS-216 Sp (216:196)		PS-216 Sp (216:218)		PS-196 Cm (196:196)		PS-196 Cm (196:216)		PS-196 Cm (196:13)		PS-13 Sp (13:13)		PS-13 Sp (13:196)		PS-218 Cm (218:218)		PS-218 Cm (216:218)
		2.85714e-06		2.17143e-05		9.15493e-06		0		0		0.000178571		0		2.38095e-05		0		0
		4e-06		2.33333e-05		1.1236e-06		0		0		0.00154545		0		7.89474e-06		0		0
		2.64706e-06		2.55172e-05		4.52489e-06		0		0		0.000362069		0		7.03125e-05		0		0
		1.05263e-06		1.13043e-05		0.000120657		0		0		0.0002		0		2.33463e-05		0		0
		5.26316e-06		1.38889e-05		8.82051e-05		0		0		0.000764706		0		1.39535e-05		0		0
		5.45455e-06		3.19048e-05		9.16279e-05		0		0		0.000538462		0		1.38211e-05		0		0
		1e-06		1.07692e-05		6.96154e-05		0		0		0.000460317		0		1.78571e-05		0		0
		3.2e-06		2.8e-05		8.07018e-05		0		0		0.000121951		0		1.53846e-05		0		0
		1.66667e-06		2.8125e-05		7.41379e-05		0		0		7.31707e-05		0		1e-05		0		0
		Average	SD	Average	SD	Average	SD	Average	SD	Average	SD	Average	SD	Average	SD	Average	SD	Average	SD	Average	SD
	bio.replicate1	3.16807e-06	7.28092e-07	2.35216e-05	1.90846e-06	4.93447e-06	4.0313e-06	0	0	0	0	0.000695365	0.000741894	0	0	3.40056e-05	3.2434e-05	0	0	0	0
	bio.replicate2	3.92344e-06	2.48804e-06	1.90327e-05	1.12222e-05	0.000100163	1.78305e-05	0	0	0	0	0.000501056	0.000284205	0	0	1.70403e-05	5.46155e-06	0	0	0	0
	bio.replicate3	1.95556e-06	1.12809e-06	2.22981e-05	9.98447e-06	7.48184e-05	5.57442e-06	0	0	0	0	0.00021848	0.000210853	0	0	1.44139e-05	4.01751e-06	0	0	0	0

## Sheet: Fig.3b
		PS-216CFP (216:13)		PS-13 YFP (216:13)		PS-216 CFP (216:18)		PS-18 YFP (216:18)		PS-216 CFP (216:68)		PS-68 YFP (216:68)		PS-216 CFP (216:196)		PS-196 YFP (216:196)		PS-216 CFP (216:218)		PS-218 YFP (216:218)		PS-196 YFP (196:13)		PS-13 CFP (196:13)
		0.408836		1.99078		1.13565		0.918791		0.757103		1.36331		1.7787		0.0699297		2.27135		0		0.419999		1.38159
		0.778738		1.23098		1.29789		1.10255		1.45707		1.57306		1.78974		0.0547276		1.9469		0		0.292172		1.47861
		1.11818		0.74182		1.45111		0.735041		0.605684		0.727101		1.81104		0.025429		2.27141		0.0818232		0.0829627		1.63744
		1.11966		1.5954		0.908526		0.787536		0.52415		0.733101		1.82952		0		2.27136		0.327283		0.172307		1.56961
		1.24081		1.10149		0.85174		1.14849		1.05996		1.09066		1.79364		0.0493621		1.59		0.68731		0		1.70045
		1.14841		1.02222		0.605683		1.2573		0.757105		1.1929		1.79713		0.044557		2.065		0		0.160002		1.57898
		1.5773		1.23256		1.3628		0.663572		1.46374		1.49965		1.77724		0.0719277		2.19033		0		0.292171		1.47861
		1.31497		1.20025		0.717256		1.34756		0.94638		1.36331		1.71148		0.162417		2.2714		0.208282		0.248888		1.51148
		1.80673		0.496591		0.865264		1.13756		1.29789		0.876414		1.81005		0.0267816		1.83456		0.440569		0.559997		1.27531
		Average	SD	Average	SD	Average	SD	Average	SD	Average	SD	Average	SD	Average	SD	Average	SD	Average	SD	Average	SD	Average	SD	Average	SD
	bio.replicate1	0.768586	0.354782	1.32119	0.629346	1.29489	0.157752	0.918795	0.183756	0.939952	0.45419	1.22116	0.44053	1.79316	0.0164382	0.0500287	0.0226194	2.16322	0.187338	0.0272744	0.0472407	0.265044	0.170148	1.49921	0.129161
	bio.replicate2	1.16963	0.0632986	1.2397	0.310582	0.788649	0.160978	1.06444	0.2459	0.780403	0.268661	1.00555	0.241424	1.80676	0.0197803	0.0313064	0.0272183	1.97546	0.349395	0.338198	0.343785	0.11077	0.0961265	1.61635	0.0729828
	bio.replicate3	1.56633	0.246061	0.976466	0.415899	0.981773	0.338174	1.04956	0.350382	1.236	0.264172	1.24646	0.327637	1.76626	0.0501948	0.0870422	0.0690695	2.09876	0.232369	0.216284	0.220393	0.367019	0.16852	1.4218	0.127924

## Sheet: Fig.4a
			PS-196Sp : PS-196Cm		PS-216Sp : PS-216Cm		PS-216Sp : PS-13Cm		PS-216Sp : PS-196Cm		PS-196Sp : PS-13Cm
		Units	pg/mm2	pg/mm2	pg/mm2	pg/mm2	pg/mm2	pg/mm2	pg/mm2	pg/mm2	pg/mm2	pg/mm2
			Average	SD	Average	SD	Average	SD	Average	SD	Average	SD
		bio.replicate1	463.764	68.9162	727.83	16.0066	683.12	41.1396	1012.15	201.033	910.859	34.6276
		bio.replicate2	506.378	21.2696	562.963	39.2641	746.691	47.1585	2048.86	77.5431	551.786	34.0736
		bio.replicate3	574.14	15.4481	910.161	354.681	699.187	28.3509	665.655	19.9923	756.472	83.9962

## Sheet: Fig.4b
	216Sp : 196Cm	216Sp ΔyhcR : 196Cm ΔyhcR ΔnucB	216Sp : 196Cm + DNA	216Sp ΔyhcR : 196Cm ΔyhcR ΔnucB + DNA
Units	ng/109 CFU	ng/109 CFU	ng/109 CFU	ng/109 CFU
	Average	Average	Average	Average
bio.replicate1	5.54706	223.451	91.991	558.828
bio.replicate2	2.9131	163.836	15.9742	830.475
bio.replicate3	67.5943	244.314	62.3043	1020.31
	216Sp : 196Cm				216Sp ΔyhcR : 196Cm ΔyhcR ΔnucB				216Sp : 196Cm + DNA				216Sp ΔyhcR : 196Cm ΔyhcR ΔnucB + DNA
	DNA concentration		CFU		DNA concentration		CFU		DNA concentration		CFU		DNA concentration		CFU
Units	ng/ml	ng/ml	CFU/ml	CFU/ml	ng/ml	ng/ml	CFU/ml	CFU/ml	ng/ml	ng/ml	CFU/ml	CFU/ml	ng/ml	ng/ml	CFU/ml	CFU/ml
	Average	SD	Average	SD	Average	SD	Average	SD	Average	SD	Average	SD	Average	SD	Average	SD
bio.replicate1	2.95843	0.692832	5.33333e+08	1.86445e+08	79.8038	9.58903	3.57143e+08	8.68966e+07	21.9026	8.10762	2.38095e+08	1.18952e+08	223.531	21.2588	400000000	5.71429e+07
bio.replicate2	1.56753	0.369362	5.38095e+08	1.51411e+08	94.4009	32.3838	5.7619e+08	2.75656e+08	2.05382	0.970306	1.28571e+08	5.71429e+07	79.0929	21.4754	9.52381e+07	3.59516e+07
bio.replicate3	23.8189	10.8564	3.52381e+08	1.07222e+08	100.052	18.7051	4.09524e+08	1.28041e+08	8.01055	2.20435	1.28571e+08	6.227e+07	267.224	29.2074	2.61905e+08	5.94762e+07
p-values(t-test)
216Sp : 196Cm vs. 216Sp ΔyhcR : 196Cm ΔyhcR ΔnucB
0.00446346
216Sp : 196Cm + DNA vs. 216Sp ΔyhcR : 196Cm ΔyhcR ΔnucB + DNA
0.00532973

## Sheet: Fig.4c
	216Sp : 196Cm		216Sp ΔyhcR : 196Cm ΔyhcR ΔnucB
	Average	SD	Average	SD
bio.replicate1	3.42948e-08	2.20543e-08	1.4035e-08	4.43074e-10
bio.replicate2	3.44539e-08	9.44846e-09	2.42799e-08	5.66301e-09
bio.replicate3	5.72701e-08	2.36836e-08	2.92726e-08	3.23987e-09

## Sheet: Fig.4d
		216Sp : 196Cm				216Sp ΔyhcR : 196Cm ΔyhcR ΔnucB
		DNA concentration		transformation frequency		DNA concentration		transformation frequency
	Units	ng/ml	ng/ml			ng/ml	ng/ml
		Average	SD	Average	SD	Average	SD	Average	SD
	bio.replicate1	2.95843	0.692832	3.42948e-08	2.20543e-08	79.8038	9.58903	1.4035e-08	4.43074e-10
	bio.replicate2	1.56753	0.369362	3.44539e-08	9.44846e-09	94.4009	32.3838	2.42799e-08	5.66301e-09
	bio.replicate3	23.8189	10.8564	5.72701e-08	2.36836e-08	100.052	18.7051	2.92726e-08	3.23987e-09
		216Sp : 196Cm	216Sp ΔyhcR : 196Cm ΔyhcR ΔnucB				Sample volume (ml)
	Units	transformaton frequency/ ng DNA	transformaton frequency/ ng DNA				0.7
		Average	Average
	bio.replicate1	1.65603e-08	2.51241e-10
	bio.replicate2	3.13997e-08	3.67429e-10
	bio.replicate3	3.43485e-09	4.17961e-10

## Sheet: Fig.5b
	216Sp : 216Cm		216Sp ΔsigW : 216Cm ΔsigW		196Sp : 196Cm		196Sp ΔsigW : 196Cm ΔsigW		13Sp : 13Cm		13Sp ΔsigW : 13Cm ΔsigW		218Sp : 218Cm		218Sp ΔsigW : 218Cm ΔsigW
	Average	SD	Average	SD	Average	SD	Average	SD	Average	SD	Average	SD	Average	SD	Average	SD
bio.replicate1	7.47253e-06	3.70323e-06	0	0	3.94215e-07	1.84991e-07	9.00903e-07	1.56041e-06	3.89564e-06	2.03776e-06	3.28155e-07	3.04409e-07	1.11111e-06	1.92451e-06	3.24678e-06	5.6236e-06
bio.replicate2	1.13361e-06	6.76238e-07	1.12563e-06	7.15802e-07	1.33152e-06	5.07652e-07	2.2797e-06	2.64015e-06	1.54014e-06	6.83959e-07	0	0	2.42064e-06	9.54862e-07	3.9818e-06	3.47348e-06
bio.replicate3	6.39958e-06	1.64255e-06	1.82138e-06	1.90346e-06	1.06227e-06	9.71216e-07	3.75869e-07	3.26562e-07	4.45685e-06	8.28071e-07	0	0	1.66668e-06	2.88677e-06	3.81112e-06	4.56877e-06
	216Sp : 196Cm		216Sp ΔsigW : 196Cm ΔsigW		196Sp : 216Cm		196Sp ΔsigW : 216Cm ΔsigW		13Sp : 196Cm		196Cm ΔsigW : 13Sp ΔsigW		216Sp : 218Cm		216Sp ΔsigW : 218Cm ΔsigW
	Average	SD	Average	SD	Average	SD	Average	SD	Average	SD	Average	SD	Average	SD	Average	SD
bio.replicate1	8.75907e-05	5.43776e-05	4.16672e-06	7.21697e-06	7.67528e-05	3.58816e-05	2.49095e-06	2.2422e-06	1.57207e-05	5.33096e-06	0	0	3.30869e-05	1.39539e-05	0	0
bio.replicate2	9.88285e-05	2.70787e-05	5.33419e-05	9.23908e-05	0.000366004	0.000160089	0	0	2.22711e-05	1.25696e-05	0	0	5.60947e-05	3.114e-05	0	0
bio.replicate3	9.97894e-05	3.75532e-05	5.55565e-06	9.62266e-06	0.000290404	0.000147702	2.36814e-05	3.38341e-05	2.1934e-05	8.86098e-06	0	0	4.25886e-05	2.02893e-05	0	0
p-values (t-test)
216Sp : 196Cm vs. 216Sp ΔsigW : 196Cm ΔsigW
0.0110577
196Sp : 216Cm vs. 196Sp ΔsigW : 216Cm ΔsigW
0.0534967
13Sp : 196Cm vs. 196Cm ΔsigW : 13Sp ΔsigW
0.000719584
216Sp : 218Cm vs. 216Sp ΔsigW : 218Cm ΔsigW
0.00276154

## Sheet: Fig.5c
		216Sp : 196Cm		216Sp ΔsigW : 196Cm ΔsigW		216Sp : 196Cm ΔsigW
		Average	SD	Average	SD	Average	SD
	bio.replicate1	8.75907e-05	5.43776e-05	4.16672e-06	7.21697e-06	2.3981e-06	4.15363e-06
	bio.replicate2	9.88285e-05	2.70787e-05	5.33419e-05	9.23908e-05	0	0
	bio.replicate3	9.97894e-05	3.75532e-05	5.55565e-06	9.62266e-06	1.30719e-06	2.26413e-06
p-values (t-test)
216Sp : 196Cm vs. 216Sp ΔsigW : 196Cm ΔsigW		216Sp : 196Cm vs. 216Sp : 196Cm ΔsigW		216Sp ΔsigW : 196Cm ΔsigW vs. 216Sp : 196Cm ΔsigW
0.0110577		1.886e-05		0.288495

## Sheet: Fig.5d
Contact strain	216Sp	13Sp	18Sp	218Sp	196Sp	196Sp ΔsigW
Unit	%	%	%	%	%	%
	Average	Average	Average	Average	Average	Average
bio.replicate1	0.128535	0.154697	0.0860013	1.82064	0.476376	0.0241967
bio.replicate2	0.151401	0.158734	0.031399	2.43632	0.522628	0.0262259
bio.replicate3	0.168351	0.0937885	0.0825127	0.807891	0.956551	0.0298313
	216Sp				13Sp				18Sp				218Sp				196Sp				196Sp ΔsigW
	PcomGA activated	All cels	PS-216 PcomGA-yfp/all cells		PcomGA activated	All cels	PS-216 PcomGA-yfp/all cells		PcomGA activated	All cels	PS-216 PcomGA-yfp/all cells		PcomGA activated	All cels	PS-216 PcomGA-yfp/all cells		PcomGA activated	All cels	PS-216 PcomGA-yfp/all cells		PcomGA activated	All cels	PS-216 PcomGA-yfp/all cells
Unit	CFU	CFU			CFU	CFU			CFU	CFU			CFU	CFU			CFU	CFU			CFU	CFU
	Average	Average	Average	SD	Average	Average	Average	SD	Average	Average	Average	SD	Average	Average	Average	SD	Average	Average	Average	SD	Average	Average	Average	SD
bio.replicate1	500000000	505000000	0.00127262	0.000115457	580000000	704999600	0.00127269	0.000330792	165000000	148000000	0.000700501	0.000220206	2.56e+07	42000000	0.0110972	0.00641748	430000000	539993200	0.00379341	0.000953094	33000000	40400000	0.000197647	6.76356e-06
bio.replicate2	500000000	715000000	0.00105875	3.02659e-05	390000000	1009998500	0.000612933	0.000531432	197000000	2.42e+07	3.85713e-05	5.45481e-05	36000000	97000000	0.00904202	0.0086165	276000000	310988400	0.00463829	0.000158439	86000000	86600000	0.000260442	0.000144447
bio.replicate3	1200000000	1314999900	0.00153628	0.000130652	1460000000	1829999500	0.000748258	8.1683e-06	315000000	20100000	5.2651e-05	7.44597e-05	2.89e+07	116000000	0.00201276	0.00114582	1190000000	1304957000	0.00872286	0.00166442	179000000	179250000	0.000297897	0.000171672
p-values(t-test)
216Sp vs. 13Sp
0.598452
216Sp vs. 18Sp
0.0171503
216Sp vs. 218Sp
0.031655
216Sp vs. 196Sp
0.0306177
216Sp vs. 196Sp ΔsigW
0.000460441
196Sp vs. 196Sp ΔsigW
0.01501

[truncated: 12 more sheets: SuppFig.1a, SuppFig.1b, SuppFig.1c, SuppFig.1d, SuppFig.2a, SuppFig.2b, SuppFig.3b, SuppFig.4a, SuppFig.4b, SuppFig.7a, SuppFig.7b, SuppFig.7c]
